# Supplementary material for: Review of Canine Lymphoma Treated with Chemotherapy—Outcomes and Prognostic Factors
Source: Vet Sci. 2023 May 11;10(5):342. doi: 10.3390/vetsci10050342 (PMC10224423; doi:10.3390/vetsci10050342)
Supplement: Supplementary file 1 [file vetsci-10-00342-s001.zip]

Archive with 1 entries (1 files):
- vetsci-2357317-supplementary.pdf
